# Supplementary material for: Comparative Analysis of Muscle Atrophy During Spaceflight, Nutritional Deficiency and Disuse in the Nematode Caenorhabditis elegans
Source: Int J Mol Sci. 2023 Aug 10;24(16):12640. doi: 10.3390/ijms241612640 (PMC10454569; doi:10.3390/ijms241612640)
Supplement: Supplementary file 1 [file ijms-24-12640-s001.zip]

Archive with 1 entries (1 files):
- ijms-2542178-supplementary.pdf
